# Supplementary material for: Molecular diet analysis of Anguilliformes leptocephalus larvae collected in the western North Pacific
Source: PLoS One. 2019 Nov 27;14(11):e0225610. doi: 10.1371/journal.pone.0225610 (PMC6881025; doi:10.1371/journal.pone.0225610)
Supplement: S1 Table — Raw read counts of eight eukaryotic groups detected in 36 gut contents (GC) and 17 body surface scraping (BSS) samples obtained from 40 Anguilliformes leptocephali. (XLSX) [file pone.0225610.s001.xlsx]

## Sheet: Sheet1
OTU	acces. No.	MR344GC	MR483GC	EU758GC	CG15GC	CG16GC	CG301GC	CG303GC	CG305GC	CG878GC	CG879GC	CG342GC	Cj488GC	CH572GC	CH663GC	Aj330GC	Aj332GC	Aj343GC	Aj410GC	Aj446GC	Aj452GC	Aj453GC	Aj470GC	Aj475GC	Aj476GC	Aj664GC	Am38GC	Am571GC	Am577GC	Am604GC	Am611GC	Am612GC	Am697GC	Am712GC	Am720GC	Am736GC	Am909GC	MR471BSS	MR483BSS	CG468BSS	CG469BSS	Cj488BSS	CH572BSS	CH663BSS	SR614BSS	Aj453BSS	Aj470BSS	Aj475BSS	Aj476BSS
CN1	LC474264	0	0	0	0	0	0	0	0	0	0	0	0	0	0	0	0	0	0	0	0	0	0	0	0	0	0	0	0	0	0	0	0	0	0	0	0	0	0	0	0	2	965	450	0	0	0	0	0
CN2	LC474265	0	0	1	0	0	0	0	0	0	0	0	0	0	0	0	0	0	0	0	0	0	0	0	1	0	0	0	0	0	0	0	0	0	0	0	0	0	0	0	0	0	0	0	0	0	0	0	0
CN3	LC474266	0	0	3	0	0	0	0	0	0	0	0	0	0	0	0	0	0	0	0	0	0	0	0	0	0	0	0	0	0	0	0	0	0	0	0	0	0	0	0	0	0	0	0	0	0	0	0	0
CN4	LC474267	0	0	0	0	0	0	0	0	0	0	0	0	0	0	0	0	0	0	0	0	0	0	0	0	0	0	0	0	0	0	0	0	0	0	1	0	0	7	0	0	0	0	0	0	0	0	0	1
CN5	LC474268	0	0	692	0	0	0	0	0	0	0	0	0	0	0	0	0	0	0	0	0	576	1255	8260	984	1459	2134	0	0	0	0	0	0	344	0	21	1	0	0	0	1916	232	480	1383	0	7864	0	13672	0
CN6	LC474269	59	0	7801	0	0	0	0	0	2	836	0	0	0	50	0	0	0	89	0	0	0	0	0	1	0	1	166	0	0	0	0	0	789	365	6812	0	0	0	6847	704	5034	421	856	0	0	985	1	0
CN7	LC474270	0	0	0	0	0	0	0	0	0	0	0	0	0	0	0	0	0	0	0	0	0	0	0	0	0	2	0	0	0	0	0	0	0	0	0	0	0	0	0	3	0	0	0	0	0	0	0	0
CN8	LC474271	0	0	13	0	0	0	0	0	0	3	0	0	0	0	0	0	0	1	0	0	0	0	0	0	0	0	0	0	0	0	0	0	2	0	10	0	0	0	0	0	142	3	1	0	0	18	0	0
CN10	LC474272	0	0	111	0	0	0	0	0	0	0	0	0	0	0	0	0	0	0	0	0	0	0	0	0	0	0	0	0	0	0	0	0	0	0	0	0	0	0	0	0	0	0	0	0	0	0	0	0
CN12	LC474273	0	0	0	0	0	0	0	0	0	0	0	0	0	0	0	0	0	0	0	0	0	0	0	864	0	0	0	0	0	0	0	0	0	0	0	0	0	2136	0	0	422	0	0	0	0	2949	0	2205
CN13	LC474274	0	0	2	0	0	0	0	0	0	0	0	0	0	4	0	0	0	0	0	0	0	0	1	0	0	0	28	0	0	0	0	0	0	0	0	0	0	0	3549	333	0	0	4	0	0	0	0	0
CN14	LC474275	0	0	0	0	0	0	0	0	0	0	0	0	0	0	0	0	0	0	0	0	0	0	0	0	0	0	16	0	0	0	0	0	0	0	0	0	0	0	0	0	0	0	0	0	0	0	0	0
CN15	LC474276	0	0	0	0	0	0	0	0	0	0	0	0	0	0	0	0	0	0	0	0	0	0	0	0	0	0	0	0	0	0	0	0	0	0	0	0	0	0	0	0	0	0	0	0	0	0	0	0
CN16	LC474277	0	0	0	0	0	0	0	0	0	0	0	0	0	0	0	0	0	14	0	0	0	0	0	0	0	0	0	0	0	0	0	0	139	0	0	0	0	0	0	0	7	0	0	0	0	1	1	0
CN17	LC474278	0	0	0	0	0	0	0	0	0	0	0	0	0	0	0	0	0	0	0	0	0	0	0	1	1	0	0	0	0	0	0	0	0	0	0	0	0	0	0	0	21	12	0	0	18	0	0	0
CN18	LC474279	0	0	0	0	0	0	0	0	0	0	0	0	0	0	0	0	0	0	0	0	0	0	0	0	0	0	0	0	0	0	0	0	0	0	0	0	0	0	0	0	0	0	0	0	0	0	0	0
CN19	LC474280	0	0	0	0	0	0	0	0	0	0	0	0	0	0	0	0	0	0	0	0	0	0	3	0	1	1	0	0	0	0	0	0	0	0	0	0	0	0	0	1	0	0	1	0	64	0	10	0
CN20	LC474281	0	0	0	0	0	0	0	0	0	0	0	0	0	0	0	0	0	0	0	0	0	0	0	0	0	0	0	0	0	0	0	0	1	0	0	0	0	0	0	0	0	0	0	0	0	0	0	0
CN21	LC474282	0	0	0	0	0	0	0	0	0	0	0	0	0	0	0	0	0	0	0	0	0	1	0	0	0	0	0	0	0	0	0	0	0	0	0	0	0	0	0	1	0	0	12	0	0	0	0	0
CN22	LC474283	0	0	0	0	0	0	0	0	0	0	0	0	0	0	0	0	0	0	5	0	0	0	0	0	0	0	0	0	0	0	0	0	0	0	0	0	0	0	0	0	0	0	0	0	0	0	0	0
CN24	LC474284	0	0	0	0	0	0	0	0	0	0	0	0	0	0	0	0	0	0	0	0	0	0	0	244	0	0	0	0	0	0	0	0	0	0	0	0	0	0	0	0	0	0	0	0	0	0	0	0
PA1	LC474285	0	0	0	19	0	48	0	0	0	0	0	0	0	0	0	0	0	0	0	0	0	0	0	0	0	0	0	0	0	0	0	0	0	0	0	3	0	0	0	0	0	0	0	0	0	0	0	0
PA2	LC474286	0	0	0	0	0	0	0	0	0	0	0	0	0	0	0	0	0	0	0	0	0	0	0	0	0	0	0	0	0	0	0	0	0	0	0	4	0	0	0	0	0	0	0	0	0	0	0	0
PA3	LC474287	0	0	0	0	0	0	1741	0	0	0	0	0	0	0	0	0	0	0	0	0	0	0	0	0	0	0	0	0	0	0	0	0	0	0	0	0	0	0	0	0	0	0	0	0	0	0	0	0
PA4	LC474288	0	0	0	2730	0	1020	0	0	0	1649	0	0	0	0	0	0	0	0	0	0	0	0	0	0	0	0	0	0	0	0	0	0	0	0	0	770	0	0	0	0	0	0	0	0	0	0	0	0
PA5	LC474289	0	17	0	0	758	0	0	0	0	0	0	0	0	104	0	0	1666	202	0	0	0	1625	0	941	0	0	21	0	762	1030	251	0	0	0	20	0	0	0	0	0	0	0	0	0	0	0	0	0
PA6	LC474290	0	0	0	242	7392	87	0	0	0	9	0	0	0	0	0	0	240	0	808	0	0	0	0	0	0	0	0	0	0	0	0	0	0	0	0	113	0	0	0	0	0	0	0	0	0	0	0	0
PA8	LC474291	0	0	0	0	0	0	0	400	0	0	0	0	0	0	0	0	0	0	0	0	0	0	0	0	0	0	0	0	0	0	0	0	0	0	0	0	0	0	0	0	0	0	0	0	0	0	0	0
UR1	LC474292	0	0	0	0	0	0	0	0	0	0	0	0	0	0	0	0	0	0	0	0	0	0	0	0	0	0	0	0	0	0	1394	0	0	0	39	0	0	0	0	0	0	124	51	0	0	0	0	0
UR2	LC474293	0	0	0	0	0	0	0	0	0	0	0	0	0	0	0	0	0	0	0	0	0	0	0	0	0	0	0	0	0	0	0	582	0	0	0	0	0	0	0	0	0	0	0	0	0	0	0	0
UR3	LC474294	0	0	129	0	0	0	0	0	0	0	0	0	0	0	0	0	0	0	0	0	0	0	0	0	0	0	1	0	0	0	0	0	1011	0	0	0	0	0	0	0	0	625	0	0	0	0	0	0
UR4	LC474295	0	0	0	0	0	0	0	0	0	0	0	0	0	0	0	0	0	0	0	0	0	0	0	0	0	0	309	0	0	0	531	0	0	0	0	0	0	0	0	0	242	444	33	0	0	0	0	0
UR5	LC474296	0	0	0	0	0	0	0	0	0	0	0	0	0	0	0	0	0	0	0	0	0	0	0	0	0	0	40	0	0	0	0	0	0	0	0	0	0	0	0	0	200	0	0	0	0	0	0	0
UR6	LC474297	0	0	0	0	0	0	0	0	0	0	0	2151	0	22	0	0	0	0	0	0	0	0	0	0	0	0	91	0	0	0	0	0	0	0	0	0	0	0	0	0	0	25	54	0	0	0	0	0
UR7	LC474298	0	0	180	0	0	0	0	0	0	0	0	0	0	0	0	0	0	0	0	0	0	0	0	0	434	0	284	0	0	0	0	0	197	0	43	0	0	0	0	0	0	896	0	0	0	0	0	0
UR8	LC474299	0	0	0	0	0	0	0	0	0	0	0	0	0	0	0	0	0	0	0	1541	0	857	0	0	0	0	0	0	0	0	0	0	0	0	0	0	0	0	0	0	93	0	0	0	0	0	0	0
UR9	LC474300	0	0	0	0	0	0	0	0	0	0	0	0	0	0	0	0	0	0	0	0	0	2	0	0	0	0	0	0	0	0	0	0	0	0	0	0	0	0	0	0	0	0	31	0	0	0	0	0
UR10	LC474301	0	0	0	0	0	0	0	0	0	0	0	0	0	0	0	0	0	0	0	0	0	0	0	0	0	0	0	0	0	0	0	0	0	0	31	0	0	0	0	0	531	0	0	0	0	0	0	0
UR11	LC474302	0	0	0	0	0	0	0	0	0	0	0	0	0	0	0	0	0	0	0	0	0	0	0	0	0	0	0	0	0	0	0	0	0	0	0	0	0	0	0	0	0	0	0	0	0	0	0	0
UR12	LC474303	0	0	0	0	0	0	0	0	0	0	0	0	0	0	0	0	0	0	0	0	0	0	0	0	0	0	0	0	0	0	0	0	0	0	0	0	0	0	0	0	0	0	40	0	0	0	0	0
UR13	LC474304	0	0	0	0	0	0	0	0	0	0	0	0	0	0	0	0	0	0	0	0	0	0	0	293	0	0	0	0	0	0	0	0	0	0	0	0	0	0	0	0	3053	0	0	0	0	0	0	0
UR14	LC474305	0	0	0	0	0	0	0	0	0	0	0	0	0	0	0	0	0	0	0	0	0	0	0	0	0	0	137	0	0	0	0	0	0	152	0	0	0	0	0	0	0	353	0	0	0	0	0	0
CP1	LC474306	0	0	332	0	0	0	0	0	0	0	0	0	1	0	493	0	0	0	0	0	0	0	0	0	0	0	14	0	0	0	0	2	0	0	0	0	0	0	0	0	0	0	26	0	0	0	0	0
CP2	LC474307	0	0	0	0	0	0	0	0	0	0	0	0	0	0	0	0	0	0	0	0	0	0	0	0	0	0	0	0	0	880	2	0	0	0	0	0	0	0	0	0	0	0	0	0	0	0	0	0
CP3	LC474308	0	0	0	0	0	0	0	0	0	0	0	0	0	0	0	0	0	0	0	0	0	0	0	0	0	0	0	0	0	0	0	3	0	0	0	0	0	0	0	0	0	0	0	0	0	0	0	0
CP4	LC474309	0	0	0	0	0	0	0	0	0	0	0	0	0	0	0	0	0	0	0	0	0	0	0	0	0	0	0	0	0	0	0	0	0	0	0	0	0	0	0	0	0	0	17	0	0	0	0	0
CP5	LC474310	69	0	68	0	0	0	0	0	0	0	0	761	0	48	1150	0	0	0	607	481	0	0	0	0	0	0	0	0	0	0	0	0	0	554	46	0	0	0	0	0	0	118	77	0	0	0	0	0
CP6	LC474311	0	0	0	0	0	0	0	0	0	0	0	0	0	0	0	0	0	0	0	0	0	0	0	0	0	0	0	0	0	0	0	0	0	0	0	0	0	0	0	0	0	0	37	0	0	0	0	0
CP7	LC474312	0	0	0	0	0	0	0	0	0	0	0	0	0	0	0	0	0	0	0	0	0	0	0	0	0	0	0	0	0	0	0	0	0	0	0	0	0	0	0	0	0	0	0	0	0	0	0	0
CP8	LC474313	0	0	0	0	0	0	0	0	0	0	0	0	588	0	0	0	0	0	0	0	0	0	0	0	0	0	452	0	0	386	911	1822	0	0	0	0	0	0	0	0	0	0	0	0	0	0	0	0
CP9	LC474314	0	0	0	0	0	0	0	0	0	0	0	0	0	0	0	0	0	0	0	0	0	0	0	0	0	0	0	0	0	0	0	0	0	0	0	0	0	0	0	0	0	0	0	0	0	0	0	0
CP10	LC474315	0	0	0	0	0	0	0	0	0	0	0	0	0	0	0	0	0	0	0	0	0	0	0	0	0	0	2	0	0	0	0	0	0	0	0	0	0	0	0	0	0	0	0	0	0	0	0	0
CP11	LC474316	0	0	123	33	0	0	0	0	0	0	0	0	91	0	0	0	0	0	0	0	0	0	0	0	0	0	23	0	0	0	0	0	0	628	388	0	0	0	0	0	0	0	0	0	0	0	0	0
CP12	LC474317	0	0	0	0	0	0	0	0	0	0	0	0	0	0	0	0	0	0	382	0	0	0	0	0	0	0	0	0	0	0	0	0	0	0	0	0	0	0	0	0	0	0	0	0	0	0	0	0
CP13	LC474318	0	0	0	0	0	0	0	0	0	0	0	1	0	0	0	0	0	0	0	1	0	0	0	0	0	0	0	0	0	0	0	0	0	0	1	0	0	0	0	0	0	0	1	0	0	0	0	0
CP14	LC474319	0	0	0	0	0	0	0	0	0	0	0	0	0	0	0	0	0	86	0	0	0	0	0	0	0	0	0	0	0	0	0	0	0	0	0	0	0	0	0	0	0	0	0	0	0	0	0	0
CP15	LC474320	0	0	0	0	0	0	0	0	0	0	0	0	0	0	0	0	0	0	0	0	0	0	0	0	0	0	31	0	0	0	0	0	0	0	0	0	0	0	0	0	0	0	0	0	0	0	0	0
EU1	LC474321	0	0	14	0	0	0	0	0	0	0	0	0	0	21	0	0	0	13	0	0	0	0	0	0	0	0	0	1237	0	0	0	0	0	0	4	0	0	0	0	0	40	0	303	0	0	0	0	0
EU2	LC474322	0	0	126	0	0	0	0	0	0	0	0	0	21	9	111	0	0	0	0	153	0	0	0	0	267	0	1035	0	0	0	0	0	0	0	65	0	0	0	0	1326	0	353	71	898	0	0	0	0
EU3	LC474323	0	0	70	0	0	0	0	0	0	0	0	0	0	0	0	0	0	0	0	0	0	0	0	0	0	0	0	0	0	0	0	63	0	0	0	0	0	0	0	0	0	0	5	0	0	0	0	0
EU4	LC474324	0	0	17	0	0	0	0	0	0	0	0	0	0	0	0	0	0	0	0	0	0	0	0	0	0	0	7	0	0	58	0	0	0	0	46	0	0	0	0	0	0	21	9	0	0	0	0	0
EU5	LC474325	0	0	0	0	0	0	0	0	0	0	0	0	0	0	0	0	0	0	0	0	0	0	0	0	0	0	2	0	0	2	0	0	0	0	0	0	0	0	0	0	0	0	0	0	0	0	0	0
EU6	LC474326	0	0	0	0	0	0	0	0	0	0	1	0	0	33	0	0	0	0	0	0	0	0	0	0	0	0	6	0	0	255	0	0	56	0	0	0	0	911	0	0	0	62	392	0	0	502	0	1454
EU7	LC474327	0	0	0	0	0	0	0	0	0	0	0	0	0	0	0	0	0	0	0	0	96	0	0	0	0	0	14	0	0	0	173	0	0	0	0	0	0	0	0	0	0	0	0	0	0	0	0	0
EU8	LC474328	0	0	0	0	0	0	0	0	0	0	0	0	0	0	0	0	0	0	0	0	0	0	0	0	0	0	0	0	0	0	0	0	0	0	1	0	0	0	0	0	0	0	1	0	0	0	0	0
EU9	LC474329	0	0	0	0	0	0	0	0	0	0	0	0	0	0	0	0	0	0	0	0	0	0	0	0	0	0	3	0	89	0	0	0	0	0	0	0	0	0	0	0	0	0	0	0	0	0	0	0
EU10	LC474330	0	0	0	0	0	0	0	0	0	0	0	0	0	0	0	0	0	0	0	0	0	0	0	0	0	0	0	0	0	0	0	0	0	0	0	0	0	0	0	0	0	36	0	0	0	0	0	0
EU11	LC474331	0	0	0	0	0	0	0	0	0	0	0	0	0	0	0	0	0	0	0	0	0	0	0	0	0	0	0	0	0	0	0	0	0	0	0	0	0	0	0	0	0	0	28	0	0	0	0	0
PO1	LC474332	0	0	0	0	0	0	0	0	0	0	0	0	0	0	0	0	0	0	0	0	0	0	0	0	0	0	0	0	0	0	0	0	0	0	0	0	0	0	0	0	0	6	0	0	0	0	0	0
PO2	LC474333	0	0	0	0	0	0	0	0	0	0	0	0	0	0	0	0	0	0	0	0	0	0	0	0	0	0	0	0	0	0	0	0	0	0	0	0	0	0	0	0	0	0	0	0	0	0	0	0
PO3	LC474334	0	0	0	0	0	0	0	0	0	0	0	0	0	0	0	0	0	0	0	0	0	0	0	0	0	0	0	0	0	0	0	0	0	0	0	0	0	0	0	0	0	0	0	0	0	0	0	0
PO4	LC474335	0	0	0	0	0	0	0	0	0	0	0	0	0	19	0	0	0	0	0	0	0	0	0	0	0	0	0	0	0	0	0	0	0	0	0	0	0	0	0	0	0	0	19	0	0	0	0	0
PO5	LC474336	0	0	0	0	0	0	0	0	0	0	0	0	0	0	0	0	0	0	0	0	0	0	0	0	0	0	0	0	0	0	0	0	0	0	0	0	0	0	0	0	0	0	0	0	0	0	0	0
PO6	LC474337	0	0	0	0	0	0	0	0	0	0	0	0	0	0	0	0	0	0	0	0	0	0	0	0	0	0	0	0	0	0	0	0	0	0	0	0	0	0	0	0	0	0	161	0	0	0	0	0
FU2	LC474338	0	0	2	0	0	0	0	0	0	0	0	0	0	0	0	0	0	0	0	0	0	0	0	0	0	0	0	0	0	0	0	0	0	0	0	0	0	0	0	0	0	0	0	0	0	0	0	0
FU3	LC474339	0	0	27	0	0	0	0	0	0	0	0	0	0	0	0	0	0	0	0	0	0	0	0	0	0	0	0	0	0	0	0	0	0	0	0	0	0	0	0	0	0	0	0	0	0	0	0	0
FU4	LC474340	0	0	0	0	0	0	0	0	0	0	6237	0	0	0	0	0	1	0	0	0	0	0	0	0	0	0	0	0	0	0	0	0	0	0	0	0	0	0	0	0	0	0	0	0	0	0	0	0
FU5	LC474341	0	0	0	0	0	0	0	0	0	0	0	0	0	0	0	0	0	0	0	0	0	0	0	0	0	0	0	0	0	0	0	0	0	0	0	0	0	4	0	0	0	0	0	0	0	0	0	0
FU6	LC474342	0	0	0	0	0	0	0	0	0	0	0	0	0	0	0	0	0	0	0	0	0	0	0	0	0	0	0	0	0	0	0	0	2	0	0	0	0	0	0	0	0	0	0	0	0	0	0	0
FU7	LC474343	0	0	0	0	0	0	0	0	0	0	0	0	0	0	0	0	0	0	0	0	0	0	2	0	0	0	0	0	0	0	0	0	0	0	0	0	0	0	0	0	0	0	0	0	0	0	0	0
FU8	LC474344	0	61	0	0	0	0	0	0	0	0	0	0	0	107	0	0	0	0	0	0	0	0	895	203	1058	1091	0	0	0	0	397	0	286	0	0	923	0	0	0	0	0	0	0	0	0	0	0	0
FU9	LC474345	0	0	0	0	0	0	0	0	0	0	0	0	0	0	0	0	0	0	0	537	0	0	0	0	825	0	69	0	0	0	0	0	0	0	0	0	0	0	0	0	0	0	0	0	0	0	0	0
FU10	LC474346	0	0	0	0	0	0	0	0	0	0	0	0	0	0	0	0	0	0	0	0	0	0	0	0	0	0	0	0	0	0	0	0	0	0	0	0	0	3269	0	0	0	0	0	0	0	0	0	0
FU11	LC474347	0	0	0	0	0	0	0	0	0	0	0	0	0	0	0	0	1062	0	0	0	0	0	0	0	0	0	0	0	0	0	0	0	0	0	0	0	0	0	0	0	0	0	0	0	0	0	0	0
FU12	LC474348	0	0	0	0	0	0	0	0	0	0	0	0	0	0	0	0	0	0	0	0	0	0	0	0	0	2	0	0	0	0	0	0	0	0	0	0	0	0	0	0	0	0	0	0	0	0	0	0
FU13	LC474349	0	0	28	0	0	0	0	0	0	0	0	785	0	0	0	0	0	0	0	0	0	0	0	0	0	0	0	0	0	0	0	0	0	0	0	0	0	0	0	0	0	0	0	0	0	0	0	0
FU14	LC474350	0	0	0	0	0	0	0	0	0	0	0	0	0	0	0	0	0	0	0	0	443	0	0	0	0	0	0	0	0	0	0	0	0	0	0	0	0	0	0	0	0	0	0	0	0	0	0	0
FU15	LC474351	0	0	0	0	0	0	0	0	0	0	0	1139	0	0	0	0	0	0	0	0	0	0	0	0	0	0	0	0	0	0	0	0	0	0	0	0	0	0	0	0	0	0	0	0	0	0	0	0
FU16	LC474352	0	0	0	0	0	0	0	0	0	0	0	0	0	0	0	0	0	0	0	0	0	0	0	0	1	0	1	0	0	0	0	0	0	0	0	0	0	0	0	0	0	0	0	0	0	0	0	0
FU17	LC474353	0	0	0	0	0	0	0	0	0	0	0	0	0	0	0	0	637	0	0	0	0	0	0	0	0	0	0	0	0	0	0	0	0	0	0	0	0	0	0	0	0	23	0	0	0	0	0	0
FU18	LC474354	0	0	0	0	0	0	0	0	0	0	0	0	0	0	0	0	2	0	0	0	0	0	0	0	0	0	0	0	0	0	0	0	0	0	0	0	0	0	0	0	0	0	0	0	0	0	0	0
FU19	LC474355	0	0	0	0	0	0	0	0	0	0	0	0	0	0	0	0	0	0	0	0	0	0	0	0	0	0	0	0	0	0	0	0	333	0	0	0	0	0	0	0	0	0	0	0	0	0	0	0
DN1	LC474356	0	0	0	0	0	0	0	0	0	0	0	0	0	0	0	0	0	0	0	0	0	0	0	0	0	0	0	0	0	0	0	0	0	0	0	0	0	0	0	0	9	261	0	0	0	0	0	0
DN2	LC474357	0	0	0	0	0	0	0	0	0	0	0	0	0	0	0	0	0	0	0	0	0	0	0	0	0	0	0	0	0	0	0	0	0	0	0	0	0	0	0	0	0	0	0	0	0	0	0	0
DN3	LC474358	0	0	0	0	0	0	0	0	0	0	0	0	0	0	0	0	0	0	0	0	0	0	0	0	0	0	0	0	0	0	0	0	0	0	0	0	0	0	0	0	0	0	0	1835	0	0	0	0
DN4	LC474359	0	0	0	0	0	0	0	0	0	0	0	0	0	0	0	0	0	0	0	0	0	0	0	1467	0	0	0	0	0	0	0	0	0	0	0	0	0	0	0	0	0	0	0	0	0	0	0	0
DN5	LC474360	0	0	0	0	0	0	0	0	0	0	0	0	0	0	0	0	0	0	0	0	0	0	0	0	0	0	0	0	0	0	0	0	0	0	0	0	0	0	0	0	0	0	76	0	0	0	0	0
DN6	LC474361	0	0	0	0	0	0	0	0	0	0	0	0	0	0	0	0	0	0	0	0	0	0	0	0	0	0	0	0	0	0	0	0	0	0	0	0	0	0	0	0	0	153	0	0	0	0	0	0
CN	Cnidaria
PA	conoid parasite
UR	Urochordata
CP	Copepoda
EU	Euphausiacea
PO	Polychaeta
FU	Fungi
DN	dinoflagellate
[truncated: 5 more columns]
